# Supplementary material for: The diversity of endophytic fungi in Tartary buckwheat (Fagopyrum tataricum) and its correlation with flavonoids and phenotypic traits
Source: Front Microbiol. 2024 Mar 14;15:1360988. doi: 10.3389/fmicb.2024.1360988 (PMC10979544; doi:10.3389/fmicb.2024.1360988)
Supplement: Supplementary file 2 [file Table_2.XLSX]

## Sheet: Supplementary Table 1
Table S1. Location information of F.tataricum sampling area
Location	Code No.	Longitude	Latitude	Altitude (m)
Zhangchuan County, Gansu Province	ZC	106.21	34.99	1873
Xining City, Qinghai Province	XN	101.57	36.5	2650
Lintao County, Gansu Province	LT	103.87	35.58	2034
Taibai County, Shaanxi Province	TB	107.32	34.07	1970
Weining County, Guizhou Province	WN	104.28	26.87	2196
Zhaojue County, Liangshan Yi Autonomous Prefecture, Sichuan Province	ZJ	102.85	28.01	2049
Wen County, Gansu Province	WX	104.68	32.94	914

## Sheet: Supplementary Table 2
Table S2. Details of the selection reaction detection conditions for the protonation and deprotonation of the samples.
Substance name	polarity	Parent Ion（m/z）	Daughter Ion （m/z）	Decolustering voltage (V)	Collision （V）
Gallic acid	-	169	125.0*/79	-80	0.428571
Rutin	-	609.2	300* /271	-210	0.606061
Protocatechuic acid	-	153	109.0*/108	-90	0.5
Catechin	-	289.1	245.0*/203	-130	0.625
Epicatechin	-	289	245.0*	-130	-16
Homoorientin	-	447	357.0*/327	-160	1
Isorhamnetin-3-Oneohespeineohespeidoside	-	623.2	314.0*/299	-200	0.72
Isovitexin	-	431	311.0*/283	-150	0.555556
Vitexin	-	431.1	311.0*/283	-170	0.555556
Hyperoside	-	463.2	299.8*/270.8	-160	0.608696
Naringin	-	579.1	271.0*/151.1	-210	0.68
Genistin	-	433.1	271.0*/152.8	-120	0.25
Neohesperidin	-	609.2	301.0*	-190	-36
Hesperidin	-	609.2	301.0*	-150	-24
Umbelliferone	-	161	133.0*105	-120	0.833333
Resveratrol	-	227	185.1*/143	-130	0.666667
Quercetin	-	301	151.0*c	-120	0.9
Caffeic acid	-	179	135.0*/134	-90	0.5
Asiatic acid	-	487.3	409.2*	-200	-46
Nobiletin	-	403.1	373.0*373	-160	0.733333
Ursolic acid	-	455.3	455.3*/407.3	-210	0/-46
Vitexin-2-O-rhamnoside	-	579.2	433.1 */313	-160	0.478261
Bergapten	-	217	202/174	-120	0.625
Psoralen	-	187	131 /77	-130	0.541667
Kaempferol-3-rutinoside	-	593.2	285/255	-200	0.515152
Tiliroside	-	593.1	285 /255	-200	0.46875
Rhoifolin	-	577	269	-200	36
Chlorogenic acid	-	353.1	191 /85	-80	0.259259
Aurantioobtusin	-	329	314 /299	-140	0.583333
Kaempferol	-	285	187 /93	-150	0.823529
Physcion	-	283	268 /240	-160	0.666667
Rhein	-	283	239 /183	-180	0.3125
Naringenin	-	271.1	151 /119	-120	0.583333
Emodin	-	269	241 /240	-170	1.3
Apigenin	-	269	225 /117	-170	0.8125
Galangin	-	269	213.1 /169*1	-150	0.705882
aloe-emodin	-	269	269 /183	-160	0.588235
Genistein	-	269	133 /63.1	-150	0.842105
Chrysophanol	-	253	225.1 /182	-180	0.666667
Protocatechualdehyde	-	137	108 /92	-120	1

## Sheet: Supplementary Table 3
Table S3 Content of 40 flavonoids in roots, stems and leaves of ZC and LT.
Original Number	sample number	Gallic acid	Protocatechuic acid	Protocatechualdehyde	Chlorogenic acid	Catechin	Caffeic acid	Epicatechin	Homoorientin	Rutin	Neohesperidin	Isovitexin	Vitexin	Hyperoside	Kaempferol 3-rutinoside	Hesperidin	Genistin	Umbelliferone	Quercetin	Apigenin	Naringenin	Kaempferol	Emodin	Chrysophanol	Physcion	Ursolic acid	Vitexin-2-O-rhamnosid	Isorhamnetin-3-O-neohespeidoside	Rhoifolin	Naringin	Tiliroside	Resveratrol	Genistein	Psoralen	Aurantio-obtusin	Bergapten	Asiatic acid	Rhein	Aloe-emodin	Nobiletin	Galangin
		Content per gram of sample（ng/g）	Content per gram of sample（ng/g）	Content per gram of sample（ng/g）	Content per gram of sample（ng/g）	Content per gram of sample（ng/g）	Content per gram of sample（ng/g）	Content per gram of sample（ng/g）	Content per gram of sample（ng/g）	Content per gram of sample（ng/g）	Content per gram of sample（ng/g）	Content per gram of sample（ng/g）	Content per gram of sample（ng/g）	Content per gram of sample（ng/g）	Content per gram of sample（ng/g）	Content per gram of sample（ng/g）	Content per gram of sample（ng/g）	Content per gram of sample（ng/g）	Content per gram of sample（ng/g）	Content per gram of sample（ng/g）	Content per gram of sample（ng/g）	Content per gram of sample（ng/g）	Content per gram of sample（ng/g）	Content per gram of sample（ng/g）	Content per gram of sample（ng/g）	Content per gram of sample（ng/g）	Content per gram of sample（ng/g）	Content per gram of sample（ng/g）	Content per gram of sample（ng/g）	Content per gram of sample（ng/g）	Content per gram of sample（ng/g）	Content per gram of sample（ng/g）	Content per gram of sample（ng/g）	Content per gram of sample（ng/g）	Content per gram of sample（ng/g）	Content per gram of sample（ng/g）	Content per gram of sample（ng/g）	Content per gram of sample（ng/g）	Content per gram of sample（ng/g）	Content per gram of sample（ng/g）	Content per gram of sample（ng/g）
ZC_L	ZC_L1	4098.5	25631.8	831.131	341.455	70656.3	263.241	111382	84.0564	762339	8927.22	98.7835	173.619	4862.47	65711.8	379049	91.7778	37.0231	105170	11.8845	34.8241	3023.34	2766.68	Not detected	Not detected	Not detected	Not detected	Not detected	Not detected	Not detected	Not detected	Not detected	Not detected	Not detected	Not detected	Not detected	Not detected	Not detected	Not detected	Not detected	Not detected
	ZC_L2	4168.7	25308.5	941.725	337.722	71148	163.152	113782	78.0644	728138	9228.09	93.3234	133.97	4751.62	66039.4	374520	93.0924	34.6168	104270	11.411	38.4764	3279.99	2442.09
	ZC_L3	4140.6	25583.3	869.521	340.944	70098.7	211.927	112755	80.0948	755284	9008.49	95.7482	155.675	4800.79	65884	376452	94.0118	36.5079	104907	11.7684	37.9942	3200.55	2648.56
ZC_R	ZC_R1	4474.56	5155.24	2737.66	58.2139	4825.06	0	6849.86	98.0522	95454.9	295.788	74.8524	67.3859	696.531	2189.31	45522.1	11.7494	47.5362	13634	11.6023	162.779	292.796	107.823	Not detected	Not detected	Not detected	Not detected	Not detected	Not detected	Not detected	Not detected	Not detected	Not detected	Not detected	Not detected	Not detected	Not detected	Not detected	Not detected	Not detected	Not detected
	ZC_R2	4474.24	5441.62	2933.3	65.8707	4965.9	0	7031.43	98.2291	97303	292.14	103.512	73.9372	966.349	2311.43	45096.4	12.8255	47.2037	14652	14.2341	163.481	362.409	96.8503
	ZC_R3	4474.86	5309.49	2885.67	63.0057	4990.56	0	7008.63	99.2115	98002	300.524	92.4768	71.2253	825.469	2261.84	45229.6	12.057	47.9845	14205.7	13.1167	167.684	335.834	99.0085
ZC_S	ZC_S1	954.704	4181.67	928.244	1433.26	2827.95	105.909	3242.21	94.9487	237447	589.302	35.0331	63.3681	2168.56	14821.7	114474	19.9527	65.1639	29806.6	9.56348	37.2145	978.223	401.171	Not detected	Not detected	Not detected	Not detected	Not detected	Not detected	Not detected	Not detected	Not detected	Not detected	Not detected	Not detected	Not detected	Not detected	Not detected	Not detected	Not detected	Not detected
	ZC_S2	763.228	4033.59	912.343	1364.17	2070.54	180.333	3583.12	71.1266	232696	590.74	33.2856	59.156	1850.72	14421.2	108800	19.4757	67.5036	28666.5	9.03046	32.3606	1027.13	309.3
	ZC_S3	860.576	4200.98	918.947	1406.22	2550.46	165.864	3386.36	80.4987	236858	592.684	36.0421	58.1997	2086.15	14621.6	111833	20.0571	68.5493	30578.5	10.9824	30.5876	998.515	360.519
LT_L	LT_L1	856.097	18578.6	1281.35	132.095	21377.4	108.693	30798.6	42.7805	728028	8348.17	25.4221	22.8126	4960.23	59563.5	350903	102.141	42.6185	98947.2	8.70861	42.6248	2592.64	1187.63	Not detected	Not detected	Not detected	Not detected	Not detected	Not detected	Not detected	Not detected	Not detected	Not detected	Not detected	Not detected	Not detected	Not detected	Not detected	Not detected	Not detected	Not detected
	LT_L2	792.444	19480.6	1271.85	125.395	21683.8	94.6775	32778.8	44.0466	749377	9432.14	31.4638	24.2667	4585.11	62561.1	360652	102.39	53.1286	104848	9.52543	51.6136	3329.93	1442.34
	LT_L3	830.549	19826.5	1301.59	130.592	2068.5	99.2416	32084	44.1576	746551	9067.12	30.2476	24.5167	4506.13	61570.3	355127	100.284	48.1573	102087	10.0546	50.2274	3051.86	1328.97
LT_R	LT_R1	7917.58	8627.03	4426.36	64.4377	18174.2	20.6843	30543.2	99.2234	53560	241.837	29.6107	60.2103	658.345	1206.89	25290.6	21.7146	52.1419	14210.5	8.30032	179.562	237.117	106.459	Not detected	Not detected	Not detected	Not detected	Not detected	Not detected	Not detected	Not detected	Not detected	Not detected	Not detected	Not detected	Not detected	Not detected	Not detected	Not detected	Not detected	Not detected
	LT_R2	8326.23	8789.99	4950.76	67.8747	20615.3	22.4841	31485.5	94.0568	53665.9	263.855	36.6088	66.9221	618.55	1285.09	25048.8	21.9406	50.889	14142.9	8.77193	196.229	217.941	102.927
	LT_R3	8012.55	8808.14	4672.5	67.1522	20067.2	20.5648	32051.2	95.1482	54001.5	250.462	34.0192	65.1844	640.217	1235.49	26079.1	20.1557	50.6843	14095.7	8.8241	197.012	230.487	110.559
LT_S	LT_S1	217.365	3909	1060.07	999.998	389.547	168.452	547.971	44.6245	203662	132.77	30.1758	33.8823	2029.14	10367.2	96198.3	15.0705	90.339	26292.6	7.16151	16.4913	952.818	340.076	Not detected	Not detected	Not detected	Not detected	Not detected	Not detected	Not detected	Not detected	Not detected	Not detected	Not detected	Not detected	Not detected	Not detected	Not detected	Not detected	Not detected	Not detected
	LT_S2	216.963	3513.99	981.118	1025.86	380.475	199.554	458.867	45.3384	196470	118.207	29.6582	27.5009	2022.31	9621.63	92126.5	15.6484	97.3148	26757.5	7.53192	14.105	835.703	395.848
	LT_S3	218.157	3854.13	1006.87	1021.57	394.115	190.674	501.15	46.1287	201018	127.564	30.4685	31.5148	2009.95	10008.1	95017.7	15.7864	94.8316	26480.6	8.0246	16.5882	902.575	370.486
